# Supplementary material for: Biomolecular Adsorprion at ZnS Nanomaterials: A Molecular Dynamics Simulation Study of the Adsorption Preferences, Effects of the Surface Curvature and Coating
Source: Nanomaterials (Basel). 2023 Aug 2;13(15):2239. doi: 10.3390/nano13152239 (PMC10421200; doi:10.3390/nano13152239)
Supplement: Supplementary file 1 [file nanomaterials-13-02239-s001.zip]

Archive with 1 entries (1 files):
- nanomaterials-2508292-supplementary.pdf
